# Supplementary material for: An analysis of funding patterns in development assistance for mental health: who, when, what, and where
Source: Glob Ment Health (Camb). 2021 Jan 8;8:e1. doi: 10.1017/gmh.2020.30 (PMC8057426; doi:10.1017/gmh.2020.30)
Supplement: Supplementary file 1 [file S2054425120000308sup001.zip]

Archive with 6 entries (6 files):
- Supplementary Figure 1 LZW.tiff
- Supplementary Figure 2 LZW.tiff
- Supplementary Figure 3 LZW.tiff
- Supplementary Figure 4 LZW.tiff
- Supplementary Table 1.docx
- Supplementary Table 2.docx
